# Supplementary material for: Building a Hand-Curated ceRNET for Endometrial Cancer, Striving for Clinical as Well as Medicolegal Soundness: A Systematic Review
Source: Noncoding RNA. 2025 Apr 30;11(3):34. doi: 10.3390/ncrna11030034 (PMC12101250; doi:10.3390/ncrna11030034)
Supplement: Supplementary file 1 [file ncrna-11-00034-s001.zip › Table S2.xlsx]

## Sheet: sheet1
Supplemental Table S2. Excel file showing the results of the miRNet 2.0 tool enrichment analysis of the ceRNET for EC elements (miRNA, lncRNA and mRNA target) listed in Table 1.
GO:Biological Process category	Hits	Pval	adj.Pval			KEGG category	Hits	Pval	adj.Pval
negative regulation of transcription from RNA polymerase II promoter	379	1.8e-9	6e-08			HTLV-I infection	161	2.06e-13	6.87e-12
negative regulation of cellular protein metabolic process	322	3.6e-9	9e-08			Chronic myeloid leukemia	69	3.36e-13	8.4e-12
nuclear import	173	7.14e-9	1.43e-7			Cell cycle	107	8.1e-13	1.62e-11
protein import into nucleus	170	9.75e-9	1.62e-7			Prostate cancer	79	2.22e-12	3.7e-11
viral infectious cycle	178	1.48e-8	2.11e-7			ErbB signaling pathway	78	1.55e-11	2.21e-10
viral reproductive process	402	2.35e-8	2.94e-7			Renal cell carcinoma	57	2.38e-11	2.98e-10
protein targeting to membrane	122	3.98e-8	4.42e-7			Neurotrophin signaling pathway	102	4.21e-10	4.68e-9
intracellular protein transport	519	9.02e-8	9.02e-7			Acute myeloid leukemia	53	1.23e-9	1.23e-8
protein targeting	365	2.52e-7	0.00000215			Glioma	59	1.62e-9	1.47e-8
nuclear transport	270	2.58e-7	0.00000215			Toxoplasmosis	79	4.45e-9	3.71e-8
regulation of nucleocytoplasmic transport	129	3.31e-7	0.00000243			Focal adhesion	152	6.23e-9	4.79e-8
nucleocytoplasmic transport	267	3.4e-7	0.00000243			Endometrial cancer	42	8.07e-9	5.76e-8
protein transport	879	4.16e-7	0.00000277			Small cell lung cancer	69	1.15e-8	7.67e-8
cellular component disassembly	217	5.92e-7	0.0000037			Protein processing in endoplasmic reticulum	103	2.1e-8	1.31e-7
regulation of protein import into nucleus	105	6.71e-7	0.00000395			Pancreatic cancer	60	5.6e-8	3.29e-7
response to ionizing radiation	88	7.97e-7	0.00000441			RNA transport	99	1.79e-7	9.94e-7
macromolecular complex disassembly	139	8.38e-7	0.00000441			Epstein-Barr virus infection	74	5.56e-7	0.00000293
interphase	299	0.00000109	0.00000533			Non-small cell lung cancer	46	7.12e-7	0.00000349
interphase of mitotic cell cycle	294	0.00000112	0.00000533			Insulin signaling pathway	105	7.32e-7	0.00000349
maintenance of protein location in cell	80	0.00000138	0.00000627			Wnt signaling pathway	109	0.00000134	0.00000609
negative regulation of protein metabolic process	358	0.00000152	0.00000661			p53 signaling pathway	57	0.00000172	0.00000748
maintenance of protein location	90	0.00000164	0.00000683			Alcoholism	123	0.000002	0.00000833
establishment of protein localization	906	0.00000171	0.00000684			Colorectal cancer	43	0.00000275	0.000011
regulation of binding	138	0.00000181	0.00000696			Endocytosis	79	0.00000446	0.0000172
interaction with host	287	0.00000226	0.00000832			Regulation of actin cytoskeleton	132	0.00000587	0.0000217
Ras protein signal transduction	192	0.00000233	0.00000832			Lysine degradation	41	0.00000667	0.0000238
intrinsic apoptotic signaling pathway	102	0.00000311	0.0000104			TGF-beta signaling pathway	67	0.00000712	0.0000246
protein complex disassembly	123	0.00000312	0.0000104			Influenza A	81	0.0000313	0.0000997
cellular protein complex disassembly	118	0.00000441	0.0000142			Basal cell carcinoma	40	0.0000314	0.0000997
maintenance of location in cell	86	0.00000594	0.0000186			T cell receptor signaling pathway	75	0.0000319	0.0000997
protein import	189	0.00000662	0.0000201			Hedgehog signaling pathway	46	0.0000511	0.00015
protein import into nucleus, translocation	35	0.00000717	0.0000211			Bacterial invasion of epithelial cells	46	0.0000511	0.00015
androgen receptor signaling pathway	55	0.00000859	0.0000245			Apoptosis	64	0.0000815	0.000233
negative regulation of phosphorylation	172	0.0000095	0.0000264			Epithelial cell signaling in Helicobacter pylori infection	32	0.000107	0.000297
regulation of cyclin-dependent protein kinase activity	70	0.00000997	0.0000269			Chagas disease (American trypanosomiasis)	67	0.000203	0.000549
regulation of I-kappaB kinase/NF-kappaB cascade	149	0.0000105	0.0000276			Thyroid cancer	25	0.000216	0.000568
regulation of cell cycle	560	0.0000188	0.0000482			mTOR signaling pathway	37	0.000275	0.000705
regulation of protein kinase activity	447	0.0000217	0.0000542			Shigellosis	38	0.000442	0.00111
negative regulation of intracellular transport	61	0.0000246	0.0000593			Melanoma	52	0.000546	0.00133
G1/S transition of mitotic cell cycle	147	0.0000253	0.0000593			Dorso-ventral axis formation	12	0.00112	0.00257
regulation of translation	159	0.0000255	0.0000593			Arrhythmogenic right ventricular cardiomyopathy (ARVC)	12	0.00112	0.00257
epidermal growth factor receptor signaling pathway	120	0.0000293	0.0000666			Hepatitis C	72	0.00113	0.00257
regulation of MAP kinase activity	186	0.0000357	0.0000793			Progesterone-mediated oocyte maturation	59	0.00119	0.00264
ER-nucleus signaling pathway	83	0.000049	0.000107			Jak-STAT signaling pathway	71	0.00145	0.00315
cellular component disassembly involved in execution phase of apoptosis	61	0.0000507	0.000108			MAPK signaling pathway	174	0.00156	0.00332
regulation of DNA metabolic process	162	0.0000577	0.000119			Adherens junction	52	0.00176	0.00367
negative regulation of transferase activity	133	0.0000582	0.000119			NOD-like receptor signaling pathway	38	0.00195	0.00398
homeostasis of number of cells	137	0.0000759	0.000152			Osteoclast differentiation	83	0.0023	0.0046
negative regulation of DNA binding	32	0.0000974	0.000187			Viral myocarditis	22	0.00256	0.00494
cytoskeleton-dependent intracellular transport	59	0.0000987	0.000187			RNA degradation	45	0.00257	0.00494
positive regulation of epithelial cell proliferation	88	0.0001	0.000187			Circadian rhythm - mammal	19	0.00322	0.00608
protein autophosphorylation	134	0.000101	0.000187			Salmonella infection	52	0.00484	0.00896
regulation of transferase activity	484	0.000104	0.000189			Prion diseases	18	0.00496	0.00902
protein localization	1120	0.000112	0.0002			Adipocytokine signaling pathway	46	0.00562	0.01
S phase	109	0.000119	0.000209			Toll-like receptor signaling pathway	67	0.00842	0.0148
regulation of chromosome organization	89	0.000126	0.000217			Regulation of autophagy	8	0.0108	0.0186
endoplasmic reticulum unfolded protein response	70	0.000132	0.00022			Pertussis	38	0.0112	0.019
cell cycle arrest	279	0.000133	0.00022			RIG-I-like receptor signaling pathway	36	0.0118	0.0197
neuron apoptotic process	119	0.000134	0.00022			Legionellosis	30	0.0133	0.0218
negative regulation of binding	60	0.000138	0.000223			Oocyte meiosis	73	0.0135	0.0218
S phase of mitotic cell cycle	103	0.000141	0.000223			Axon guidance	79	0.0147	0.0231
intracellular steroid hormone receptor signaling pathway	83	0.000143	0.000223			Leishmaniasis	37	0.0148	0.0231
regulation of kinase activity	468	0.000145	0.000223			Type II diabetes mellitus	35	0.0156	0.024
positive regulation of cell adhesion	92	0.000149	0.000226			Melanogenesis	68	0.019	0.0288
cellular response to extracellular stimulus	106	0.000161	0.00024			SNARE interactions in vesicular transport	21	0.0197	0.0294
chromatin modification	329	0.000179	0.000263			Notch signaling pathway	34	0.0205	0.0301
response to drug	227	0.000186	0.00027			Herpes simplex infection	69	0.0214	0.031
positive regulation of MAP kinase activity	136	0.000198	0.000283			Ribosome biogenesis in eukaryotes	39	0.022	0.0314
mitosis	273	0.000208	0.000293			Long-term potentiation	48	0.0288	0.0406
activation of MAPK activity	94	0.000225	0.000312			B cell receptor signaling pathway	51	0.0306	0.0425
negative regulation of cell cycle	333	0.000238	0.000326			Pyrimidine metabolism	67	0.031	0.0425
regulation of neuron apoptotic process	106	0.000245	0.000331			Cysteine and methionine metabolism	25	0.0336	0.0453
post-Golgi vesicle-mediated transport	60	0.000258	0.000342			Chemokine signaling pathway	120	0.034	0.0453
regulation of DNA binding	54	0.00026	0.000342			Leukocyte transendothelial migration	71	0.0352	0.0463
regulation of organelle organization	374	0.000272	0.000353
intrinsic apoptotic signaling pathway in response to DNA damage	41	0.0003	0.000385
morphogenesis of an epithelium	284	0.000315	0.000399
NLS-bearing substrate import into nucleus	14	0.00034	0.000422
regulation of cell adhesion	195	0.000342	0.000422
DNA damage checkpoint	101	0.00035	0.000427
negative regulation of phosphate metabolic process	194	0.000406	0.000489
protein polyubiquitination	122	0.000456	0.000524
positive regulation of cellular component organization	355	0.000459	0.000524
regulation of JNK cascade	105	0.000461	0.000524
G2/M transition of mitotic cell cycle	105	0.000461	0.000524
positive regulation of I-kappaB kinase/NF-kappaB cascade	105	0.000461	0.000524
aging	134	0.000593	0.000665
negative regulation of apoptotic process	425	0.000605	0.000665
positive regulation of binding	425	0.000605	0.000665
gland development	59	0.000624	0.000678
negative regulation of translation	199	0.000655	0.000704
regulation of mitotic cell cycle	53	0.000667	0.00071
positive regulation of cysteine-type endopeptidase activity involved in apoptotic process	228	0.000705	0.000742
tube morphogenesis	84	0.000719	0.000749
protein export from nucleus	225	0.000879	0.000898
regulation of protein stability	38	0.00088	0.000898
DNA integrity checkpoint	81	0.000975	0.000977
